# Supplementary material for: Digital Gene Expression Analysis of Epithelioid and Sarcomatoid Mesothelioma Reveals Differences in Immunogenicity
Source: Cancers (Basel). 2021 Apr 7;13(8):1761. doi: 10.3390/cancers13081761 (PMC8067687; doi:10.3390/cancers13081761)
Supplement: Supplementary file 1 [file cancers-13-01761-s001.zip]

Archive with 2 entries (2 files):
- cancers-1141516 Supplementary table.xlsx
- cancers-1141516 Supplementary figure.docx
