# Supplementary material for: Digital Gene Expression Analysis of Epithelioid and Sarcomatoid Mesothelioma Reveals Differences in Immunogenicity
Source: Cancers (Basel). 2021 Apr 7;13(8):1761. doi: 10.3390/cancers13081761 (PMC8067687; doi:10.3390/cancers13081761)
Supplement: Supplementary file 1 [file cancers-13-01761-s001.zip › cancers-1141516 Supplementary table.xlsx]

## Sheet: Table S1
Used Statistical Test	Analyzed Covariate and Target	p-value	FDR adjusted p-values	lower 95%CI	higher 95%CI
Wilcox Rank Sum Test	Subtype by ABCB1	0	0.0011	301	761
Wilcox Rank Sum Test	Subtype by SYCP1	0	0.0011	95	243
Wilcox Rank Sum Test	Subtype by ATG10	0	0.0014	126	266
Wilcox Rank Sum Test	Subtype by IFNA7	0	0.0017	538	1379
Wilcox Rank Sum Test	Subtype by KLRC2	0	0.0017	165	387
Wilcox Rank Sum Test	Subtype by ATG12	0	0.0018	115	241
Wilcox Rank Sum Test	Subtype by CASP10	0	0.0018	144	343
Wilcox Rank Sum Test	Subtype by SPA17	0	0.0018	191	521
Wilcox Rank Sum Test	Subtype by CD1A	0	0.0018	119	312
Wilcox Rank Sum Test	Subtype by IL23A	0	0.0018	83	205
Wilcox Rank Sum Test	Subtype by KLRC1	0	0.0018	165	378
Wilcox Rank Sum Test	Subtype by MAPK8	0	0.0018	-427	-127
Wilcox Rank Sum Test	Subtype by S100A12	0	0.0018	104	278
Wilcox Rank Sum Test	Subtype by S100A7	0	0.0018	223	687
Students t-Test	Subtype by AXL	0	0.0019	-4636.9	-2058.7
Wilcox Rank Sum Test	Subtype by CCL25	0.0001	0.0021	63	185
Wilcox Rank Sum Test	Subtype by SPO11	0.0001	0.0021	155	248
Wilcox Rank Sum Test	Subtype by GAGE1	0.0001	0.0021	219	626
Wilcox Rank Sum Test	Subtype by IL2	0.0001	0.0021	109	291
Wilcox Rank Sum Test	Subtype by LRRN3	0.0001	0.0021	218	393
Wilcox Rank Sum Test	Subtype by IRGM	0.0001	0.0021	112	347
Wilcox Rank Sum Test	Subtype by BID	0.0001	0.0021	106	195
Wilcox Rank Sum Test	Subtype by SMPD3	0.0001	0.0021	92	613
Wilcox Rank Sum Test	Subtype by TMEFF2	0.0001	0.0021	101	264
Wilcox Rank Sum Test	Subtype by IL24	0.0001	0.0021	102	342
Wilcox Rank Sum Test	Subtype by TLR10	0.0001	0.0021	81	252
Wilcox Rank Sum Test	Subtype by SEMG1	0.0001	0.0021	171	326
Wilcox Rank Sum Test	Subtype by CCL16	0.0001	0.0021	131	295
Wilcox Rank Sum Test	Subtype by CRP	0.0001	0.0021	127	224
Wilcox Rank Sum Test	Subtype by IFNA1	0.0001	0.0021	136	320
Wilcox Rank Sum Test	Subtype by IFNA17	0.0001	0.0021	350	1003
Wilcox Rank Sum Test	Subtype by IFNB1	0.0001	0.0021	142	318
Wilcox Rank Sum Test	Subtype by IL1A	0.0001	0.0021	108	253
Wilcox Rank Sum Test	Subtype by IL22	0.0001	0.0021	99	242
Wilcox Rank Sum Test	Subtype by MNX1	0.0001	0.0021	53	115
Wilcox Rank Sum Test	Subtype by PTGDR2	0.0001	0.0021	162	294
Wilcox Rank Sum Test	Subtype by C8A	0.0001	0.0022	121	282
Wilcox Rank Sum Test	Subtype by CD1E	0.0001	0.0022	148	386
Wilcox Rank Sum Test	Subtype by IFNA2	0.0001	0.0022	118	296
Wilcox Rank Sum Test	Subtype by TPTE	0.0001	0.0022	173	551
Wilcox Rank Sum Test	Subtype by UBC	0.0001	0.0022	-30197	-10654
Wilcox Rank Sum Test	Subtype by CT45A1	0.0002	0.0022	833	2019
Wilcox Rank Sum Test	Subtype by DDX43	0.0002	0.0022	162	329
Wilcox Rank Sum Test	Subtype by IL22RA1	0.0002	0.0022	100	280
Wilcox Rank Sum Test	Subtype by KIR_Activating_Subgroup_2	0.0002	0.0022	118	543
Wilcox Rank Sum Test	Subtype by MASP1	0.0002	0.0022	52	120
Wilcox Rank Sum Test	Subtype by PMCH	0.0002	0.0022	171	391
Wilcox Rank Sum Test	Subtype by AMBP	0.0002	0.0022	108	265
Wilcox Rank Sum Test	Subtype by CCR9	0.0002	0.0022	94	221
Students t-Test	Subtype by ITGB1	0.0002	0.0022	-13282	-5054.9
Wilcox Rank Sum Test	Subtype by IFNA8	0.0002	0.0022	121	332
Wilcox Rank Sum Test	Subtype by ARG1	0.0002	0.0022	134	277
Wilcox Rank Sum Test	Subtype by C8B	0.0002	0.0022	63	180
Wilcox Rank Sum Test	Subtype by CCL27	0.0002	0.0022	37	120
Wilcox Rank Sum Test	Subtype by IL3	0.0002	0.0022	78	202
Wilcox Rank Sum Test	Subtype by KLRF1	0.0002	0.0022	100	239
Wilcox Rank Sum Test	Subtype by MS4A2	0.0002	0.0022	70	147
Wilcox Rank Sum Test	Subtype by RORC	0.0002	0.0022	128	370
Wilcox Rank Sum Test	Subtype by SH2D1B	0.0002	0.0022	149	368
Wilcox Rank Sum Test	Subtype by ARG2	0.0002	0.0023	50	141
Wilcox Rank Sum Test	Subtype by HLA-G	0.0002	0.0023	-2096	-615
Students t-Test	Subtype by LILRA1	0.0002	0.0023	69.5	175.3
Wilcox Rank Sum Test	Subtype by PPARG	0.0002	0.0023	60	227
Wilcox Rank Sum Test	Subtype by RAG1	0.0002	0.0023	88	263
Students t-Test	Subtype by CX3CL1	0.0002	0.0023	112.6	280.5
Students t-Test	Subtype by TNFRSF10C	0.0002	0.0023	82	207.7
Wilcox Rank Sum Test	Subtype by CTSG	0.0002	0.0025	96	206
Wilcox Rank Sum Test	Subtype by IL18RAP	0.0003	0.0025	67	188
Wilcox Rank Sum Test	Subtype by IL21	0.0003	0.0025	130	388
Wilcox Rank Sum Test	Subtype by TARP	0.0003	0.0025	238	581
Wilcox Rank Sum Test	Subtype by ANP32B	0.0003	0.0026	-1831	-579
Wilcox Rank Sum Test	Subtype by C9	0.0003	0.0026	76	259
Wilcox Rank Sum Test	Subtype by CXCR1	0.0003	0.0026	75	254
Wilcox Rank Sum Test	Subtype by ITGA2B	0.0003	0.0026	65	199
Wilcox Rank Sum Test	Subtype by XCL2	0.0003	0.0026	205	646
Wilcox Rank Sum Test	Subtype by CD207	0.0003	0.0026	85	207
Students t-Test	Subtype by FCGR1A	0.0003	0.0026	122.7	328.2
Wilcox Rank Sum Test	Subtype by IL23R	0.0003	0.0026	75	212
Wilcox Rank Sum Test	Subtype by AIRE	0.0003	0.0026	112	283
Wilcox Rank Sum Test	Subtype by CCL20	0.0003	0.0026	152	325
Wilcox Rank Sum Test	Subtype by CD1C	0.0003	0.0026	99	276
Wilcox Rank Sum Test	Subtype by IL12B	0.0003	0.0026	93	280
Wilcox Rank Sum Test	Subtype by IL17F	0.0003	0.0026	148	406
Wilcox Rank Sum Test	Subtype by IL5	0.0003	0.0026	121	322
Wilcox Rank Sum Test	Subtype by IL5RA	0.0003	0.0026	92	236
Wilcox Rank Sum Test	Subtype by ROPN1	0.0003	0.0026	179	439
Students t-Test	Subtype by HMGB1	0.0004	0.0027	864.6	2439.2
Wilcox Rank Sum Test	Subtype by MPPED1	0.0004	0.0027	56	232
Wilcox Rank Sum Test	Subtype by SSX4	0.0004	0.0027	76	266
Wilcox Rank Sum Test	Subtype by CCL15	0.0004	0.0029	98	230
Wilcox Rank Sum Test	Subtype by CEACAM8	0.0004	0.0029	82	248
Wilcox Rank Sum Test	Subtype by CTCFL	0.0004	0.0029	127	292
Wilcox Rank Sum Test	Subtype by KIR3DL3	0.0004	0.0029	69	234
Wilcox Rank Sum Test	Subtype by SPACA3	0.0004	0.0029	63	198
Wilcox Rank Sum Test	Subtype by CEACAM1	0.0004	0.0029	62	177
Wilcox Rank Sum Test	Subtype by IL13	0.0004	0.0029	81	229
Wilcox Rank Sum Test	Subtype by KIR3DL1	0.0004	0.0029	68	199
Wilcox Rank Sum Test	Subtype by PRG2	0.0004	0.0029	114	274
Wilcox Rank Sum Test	Subtype by ULBP2	0.0004	0.0029	280	866
Wilcox Rank Sum Test	Subtype by ITGA5	0.0004	0.0029	-4518	-1168
Wilcox Rank Sum Test	Subtype by MAPKAPK2	0.0004	0.0029	-948	-227
Wilcox Rank Sum Test	Subtype by SPINK5	0.0004	0.0029	58	179
Students t-Test	Subtype by IGF2R	0.0005	0.0031	-794.2	-272.6
Wilcox Rank Sum Test	Subtype by BAGE	0.0005	0.0033	143	487
Wilcox Rank Sum Test	Subtype by CCL1	0.0005	0.0033	102	252
Wilcox Rank Sum Test	Subtype by CD55	0.0005	0.0033	82	330
Wilcox Rank Sum Test	Subtype by CLEC6A	0.0005	0.0033	78	214
Wilcox Rank Sum Test	Subtype by IFNL2	0.0005	0.0033	157	481
Wilcox Rank Sum Test	Subtype by IL25	0.0005	0.0033	54	178
Wilcox Rank Sum Test	Subtype by SELE	0.0005	0.0033	60	181
Wilcox Rank Sum Test	Subtype by TAL1	0.0005	0.0033	163	376
Wilcox Rank Sum Test	Subtype by IL1RAPL2	0.0006	0.0036	55	146
Wilcox Rank Sum Test	Subtype by LAMP3	0.0006	0.0036	122	410
Wilcox Rank Sum Test	Subtype by MAPK11	0.0006	0.0036	76	266
Wilcox Rank Sum Test	Subtype by MST1R	0.0006	0.0036	159	603
Wilcox Rank Sum Test	Subtype by NOD2	0.0006	0.0036	112	325
Wilcox Rank Sum Test	Subtype by TGFB1	0.0006	0.0036	-2465	-609
Wilcox Rank Sum Test	Subtype by CAMP	0.0007	0.0038	50	166
Wilcox Rank Sum Test	Subtype by CTAGE1	0.0007	0.0038	119	306
Wilcox Rank Sum Test	Subtype by FUT5	0.0007	0.0038	56	263
Students t-Test	Subtype by MR1	0.0007	0.0038	93.3	268.9
Wilcox Rank Sum Test	Subtype by CCR3	0.0007	0.0038	104	257
Wilcox Rank Sum Test	Subtype by CTSL	0.0007	0.0038	-2865	-732
Wilcox Rank Sum Test	Subtype by CXCR2	0.0007	0.0038	101	248
Wilcox Rank Sum Test	Subtype by FLT3	0.0007	0.0038	43	165
Wilcox Rank Sum Test	Subtype by IL7	0.0007	0.0038	114	298
Students t-Test	Subtype by CKLF	0.0007	0.0038	-809.1	-265.9
Students t-Test	Subtype by IL1B	0.0007	0.004	102.9	319.9
Wilcox Rank Sum Test	Subtype by C6	0.0008	0.0042	147	398
Students t-Test	Subtype by RELA	0.0008	0.0042	-390.6	-122.2
Wilcox Rank Sum Test	Subtype by CDH1	0.0008	0.0043	519	3048
Wilcox Rank Sum Test	Subtype by ICOS	0.0008	0.0043	81	336
Wilcox Rank Sum Test	Subtype by LYN	0.0008	0.0043	-587	-63
Wilcox Rank Sum Test	Subtype by TNFSF12	0.0008	0.0043	-846	-219
Wilcox Rank Sum Test	Subtype by KIR3DL2	0.0008	0.0043	97	328
Wilcox Rank Sum Test	Subtype by CEACAM6	0.0009	0.0043	57	278
Wilcox Rank Sum Test	Subtype by DEFB1	0.0009	0.0043	55	237
Wilcox Rank Sum Test	Subtype by CCL22	0.0009	0.0043	68	195
Wilcox Rank Sum Test	Subtype by CCR4	0.0009	0.0043	68	243
Wilcox Rank Sum Test	Subtype by CD160	0.0009	0.0043	87	270
Wilcox Rank Sum Test	Subtype by IL4	0.0009	0.0043	53	171
Wilcox Rank Sum Test	Subtype by CCL11	0.0009	0.0043	107	390
Wilcox Rank Sum Test	Subtype by SSX1	0.001	0.0046	85	262
Wilcox Rank Sum Test	Subtype by FUT7	0.001	0.0046	46	221
Wilcox Rank Sum Test	Subtype by IL11	0.001	0.0046	99	249
Wilcox Rank Sum Test	Subtype by PLA2G1B	0.001	0.0046	57	165
Wilcox Rank Sum Test	Subtype by CLU	0.0011	0.0051	91	263
Wilcox Rank Sum Test	Subtype by IL26	0.0011	0.0051	112	281
Wilcox Rank Sum Test	Subtype by PDCD1LG2	0.0011	0.0051	-923	-185
Wilcox Rank Sum Test	Subtype by PRM1	0.0011	0.0051	57	235
Wilcox Rank Sum Test	Subtype by TNFRSF13C	0.0011	0.0051	66	284
Wilcox Rank Sum Test	Subtype by C4BPA	0.0013	0.0059	52	1965
Students t-Test	Subtype by ECSIT	0.0013	0.0059	67.4	230.4
Students t-Test	Subtype by TFEB	0.0013	0.0059	58.4	205
Wilcox Rank Sum Test	Subtype by ATM	0.0014	0.0063	33	113
Wilcox Rank Sum Test	Subtype by IFNG	0.0014	0.0063	64	260
Wilcox Rank Sum Test	Subtype by CREB5	0.0015	0.0065	105	494
Wilcox Rank Sum Test	Subtype by ETS1	0.0015	0.0065	-1632	-451
Wilcox Rank Sum Test	Subtype by IRF1	0.0015	0.0065	-1091	-214
Students t-Test	Subtype by PRKCD	0.0015	0.0065	-850.2	-235.9
Wilcox Rank Sum Test	Subtype by PTPRC	0.0015	0.0065	-1581	-322
Wilcox Rank Sum Test	Subtype by PRAME	0.0017	0.0073	71	292
Students t-Test	Subtype by TNFSF15	0.0017	0.0073	102.8	369.1
Students t-Test	Subtype by C5	0.0018	0.0077	54.1	193
Students t-Test	Subtype by CD97	0.0019	0.008	-1404	-381.8
Students t-Test	Subtype by LTA	0.0019	0.008	80.5	284.1
Students t-Test	Subtype by ATF1	0.002	0.0082	-318	-83.1
Wilcox Rank Sum Test	Subtype by CD6	0.002	0.0082	44	213
Wilcox Rank Sum Test	Subtype by EPCAM	0.002	0.0082	35	148
Wilcox Rank Sum Test	Subtype by MAPK14	0.002	0.0082	-712	-235
Wilcox Rank Sum Test	Subtype by LBP	0.0021	0.0086	115	287
Wilcox Rank Sum Test	Subtype by CXCL6	0.0022	0.0088	97	310
Wilcox Rank Sum Test	Subtype by POU2AF1	0.0022	0.0088	62	273
Wilcox Rank Sum Test	Subtype by SYT17	0.0022	0.0088	50	169
Wilcox Rank Sum Test	Subtype by LILRA4	0.0024	0.0095	22	72
Students t-Test	Subtype by NOTCH1	0.0024	0.0095	-527.9	-134.6
Wilcox Rank Sum Test	Subtype by BCL2L1	0.0026	0.0099	-2038	-343
Wilcox Rank Sum Test	Subtype by BTLA	0.0026	0.0099	51	268
Wilcox Rank Sum Test	Subtype by CD200	0.0026	0.0099	281	1423
Wilcox Rank Sum Test	Subtype by HLA-C	0.0026	0.0099	-14691	-3566
Wilcox Rank Sum Test	Subtype by HLA-DRA	0.0026	0.0099	-26502	-2929
Students t-Test	Subtype by PTGS2	0.0026	0.0099	78.9	322.2
Wilcox Rank Sum Test	Subtype by TPSAB1	0.0026	0.0099	143	1037
Wilcox Rank Sum Test	Subtype by XCR1	0.0027	0.0102	38	167
Wilcox Rank Sum Test	Subtype by IRAK2	0.003	0.0112	-197	-42
Wilcox Rank Sum Test	Subtype by TBX21	0.003	0.0112	47	237
Students t-Test	Subtype by TYK2	0.003	0.0112	-435.9	-102.9
Students t-Test	Subtype by FADD	0.0032	0.0118	41.9	179.6
Wilcox Rank Sum Test	Subtype by CCR6	0.0033	0.0118	55	265
Wilcox Rank Sum Test	Subtype by MAGEC1	0.0033	0.0118	38	109
Wilcox Rank Sum Test	Subtype by PAX5	0.0033	0.0118	56	204
Students t-Test	Subtype by TANK	0.0033	0.0118	-740.7	-174.1
Wilcox Rank Sum Test	Subtype by CD19	0.0034	0.0118	60	266
Wilcox Rank Sum Test	Subtype by CD59	0.0034	0.0118	-6408	-1003
Wilcox Rank Sum Test	Subtype by CTSS	0.0034	0.0118	-4203	-792
Wilcox Rank Sum Test	Subtype by IL15	0.0034	0.0118	68	410
Wilcox Rank Sum Test	Subtype by KIT	0.0034	0.0118	17	61
Students t-Test	Subtype by RELB	0.0034	0.0118	-239.4	-55.4
Wilcox Rank Sum Test	Subtype by TAP1	0.0034	0.0118	-814	-138
Wilcox Rank Sum Test	Subtype by THBS1	0.0034	0.0118	-18716	-3124
Wilcox Rank Sum Test	Subtype by TNFRSF8	0.0034	0.0118	117	380
Wilcox Rank Sum Test	Subtype by CXCR5	0.0037	0.0128	27	92
Students t-Test	Subtype by CCL23	0.0039	0.0134	32.6	139.9
Wilcox Rank Sum Test	Subtype by KIR_Inhibiting_Subgroup_1	0.0041	0.0138	10	47
Wilcox Rank Sum Test	Subtype by LTF	0.0041	0.0138	74	204
Wilcox Rank Sum Test	Subtype by TLR3	0.0041	0.0138	50	252
Students t-Test	Subtype by USP9Y	0.0041	0.0138	48	208.8
Students t-Test	Subtype by CCR2	0.0044	0.0142	74.4	340.9
Wilcox Rank Sum Test	Subtype by CD22	0.0044	0.0142	53	262
Wilcox Rank Sum Test	Subtype by CD68	0.0044	0.0142	-2438	-442
Wilcox Rank Sum Test	Subtype by CFI	0.0044	0.0142	476	3252
Wilcox Rank Sum Test	Subtype by FN1	0.0044	0.0142	-122210	-17390
Wilcox Rank Sum Test	Subtype by HLA-A	0.0044	0.0142	-17524	-3046
Wilcox Rank Sum Test	Subtype by HLA-B	0.0044	0.0142	-20870	-2455
Students t-Test	Subtype by TP53	0.0044	0.0142	-570.7	-120.8
Students t-Test	Subtype by TXK	0.0044	0.0142	6.8	31.3
Students t-Test	Subtype by LY9	0.0045	0.0145	96.4	424.6
Wilcox Rank Sum Test	Subtype by IL27	0.0046	0.0147	13	107
Wilcox Rank Sum Test	Subtype by F12	0.005	0.0159	18	103
Wilcox Rank Sum Test	Subtype by IL13RA2	0.005	0.0159	29	152
Students t-Test	Subtype by ATF2	0.0053	0.0167	-601.8	-121.9
Wilcox Rank Sum Test	Subtype by IL1RL1	0.0056	0.0173	23	169
Wilcox Rank Sum Test	Subtype by PPBP	0.0056	0.0173	15	79
Wilcox Rank Sum Test	Subtype by PSEN2	0.0056	0.0173	26	185
Wilcox Rank Sum Test	Subtype by PSMB7	0.0056	0.0173	-1819	-271
Wilcox Rank Sum Test	Subtype by STAT1	0.0056	0.0173	-5873	-1051
Wilcox Rank Sum Test	Subtype by C8G	0.0062	0.0189	20	112
Wilcox Rank Sum Test	Subtype by ICAM4	0.0062	0.0189	43	212
Wilcox Rank Sum Test	Subtype by TNFRSF17	0.0062	0.0189	111	361
Students t-Test	Subtype by BAX	0.0065	0.0197	-1727.5	-322.2
Students t-Test	Subtype by TLR5	0.0066	0.0199	36.5	189.4
Students t-Test	Subtype by SYK	0.0068	0.0205	-937.4	-173.1
Students t-Test	Subtype by TNFSF8	0.0069	0.0207	28	149.2
Students t-Test	Subtype by TOLLIP	0.007	0.0208	-204.2	-36.8
Wilcox Rank Sum Test	Subtype by C1QB	0.0071	0.0208	-12674	-1698
Wilcox Rank Sum Test	Subtype by HLA-DPB1	0.0071	0.0208	-8653	-1226
Wilcox Rank Sum Test	Subtype by LAMP2	0.0071	0.0208	-966	-124
Wilcox Rank Sum Test	Subtype by PLAUR	0.0071	0.0208	-2456	-353
Wilcox Rank Sum Test	Subtype by IL1RL2	0.0074	0.0216	18	75
Wilcox Rank Sum Test	Subtype by IL12RB2	0.0075	0.0217	16	117
Wilcox Rank Sum Test	Subtype by NEFL	0.0075	0.0217	49	256
Students t-Test	Subtype by ICOSLG	0.0076	0.0218	42.5	237
Students t-Test	Subtype by LGALS3	0.0076	0.0218	-1761.5	-308.8
Wilcox Rank Sum Test	Subtype by C1QA	0.009	0.0251	-9431	-962
Wilcox Rank Sum Test	Subtype by CXCL9	0.009	0.0251	-3254	-578
Wilcox Rank Sum Test	Subtype by GNLY	0.009	0.0251	38	299
Wilcox Rank Sum Test	Subtype by HLA-DMB	0.009	0.0251	-1520	-223
Wilcox Rank Sum Test	Subtype by HLA-E	0.009	0.0251	-5870	-1210
Wilcox Rank Sum Test	Subtype by IL13RA1	0.009	0.0251	-965	-185
Wilcox Rank Sum Test	Subtype by SH2D1A	0.009	0.0251	-175	-24
Students t-Test	Subtype by PSMB8	0.0091	0.0252	-2282.2	-368.1
Students t-Test	Subtype by TRAF6	0.0091	0.0252	73.2	443.8
Wilcox Rank Sum Test	Subtype by CCR7	0.0092	0.0253	14	109
Wilcox Rank Sum Test	Subtype by MAGEB2	0.0092	0.0253	21	128
Students t-Test	Subtype by RPS6	0.0099	0.0271	-18163.1	-2858.2
Students t-Test	Subtype by IL4R	0.01	0.0273	-802.4	-123.9
Students t-Test	Subtype by APP	0.011	0.0292	-6007.8	-887.6
Wilcox Rank Sum Test	Subtype by CD63	0.011	0.0292	-7966	-1011
Students t-Test	Subtype by CYFIP2	0.011	0.0292	46.7	317.7
Wilcox Rank Sum Test	Subtype by FPR2	0.011	0.0292	60	277
Wilcox Rank Sum Test	Subtype by IFI27	0.011	0.0292	-15420	-1200
Wilcox Rank Sum Test	Subtype by IL32	0.011	0.0292	-4063	-515
Wilcox Rank Sum Test	Subtype by JAK3	0.011	0.0292	-861	-37
Students t-Test	Subtype by C1QBP	0.012	0.0315	-1167.6	-164.8
Students t-Test	Subtype by CD164	0.012	0.0315	-1739	-247.2
Wilcox Rank Sum Test	Subtype by CSF2	0.012	0.0315	9	111
Wilcox Rank Sum Test	Subtype by EBI3	0.013	0.034	-267	-11
Wilcox Rank Sum Test	Subtype by CD74	0.014	0.0359	-29935	-1989
Wilcox Rank Sum Test	Subtype by HLA-DOB	0.014	0.0359	36	291
Wilcox Rank Sum Test	Subtype by MRC1	0.014	0.0359	-2409	-176
Students t-Test	Subtype by SLAMF1	0.014	0.0359	13.8	105
Students t-Test	Subtype by TFE3	0.014	0.0359	-87.4	-11.3
Students t-Test	Subtype by HRAS	0.016	0.0406	-114.5	-13.4
Students t-Test	Subtype by ILF3	0.016	0.0406	-1353.6	-155.7
Students t-Test	Subtype by NRP1	0.016	0.0406	-3437.5	-401.5
Students t-Test	Subtype by BMI1	0.017	0.0419	-246.5	-27
Wilcox Rank Sum Test	Subtype by CHIT1	0.017	0.0419	47	257
Wilcox Rank Sum Test	Subtype by ENG	0.017	0.0419	-1555	-188
Wilcox Rank Sum Test	Subtype by HLA-DPA1	0.017	0.0419	-9710	-590
Wilcox Rank Sum Test	Subtype by ITGB4	0.017	0.0419	382	4344
Wilcox Rank Sum Test	Subtype by LAMP1	0.017	0.0419	-3675	-353
Wilcox Rank Sum Test	Subtype by MEFV	0.017	0.0419	15	196
Students t-Test	Subtype by TNFRSF10B	0.017	0.0419	-594	-65.4
Wilcox Rank Sum Test	Subtype by C7	0.018	0.0438	38	1365
Students t-Test	Subtype by CD3EAP	0.018	0.0438	32.4	300
Wilcox Rank Sum Test	Subtype by FCGR2A	0.018	0.0438	-5535	-406
Wilcox Rank Sum Test	Subtype by VEGFA	0.018	0.0438	-4936	-182
Wilcox Rank Sum Test	Subtype by HLA-DQA1	0.019	0.0453	-16452	-36
Wilcox Rank Sum Test	Subtype by IGLL1	0.019	0.0453	2	51
Wilcox Rank Sum Test	Subtype by LCN2	0.019	0.0453	12	131
Students t-Test	Subtype by MSR1	0.019	0.0453	-1676.5	-167.2
Wilcox Rank Sum Test	Subtype by TGFB2	0.019	0.0453	-913	-85
Wilcox Rank Sum Test	Subtype by TLR9	0.019	0.0453	14	146
Wilcox Rank Sum Test	Subtype by C3	0.021	0.0482	281	8490
Wilcox Rank Sum Test	Subtype by CD4	0.021	0.0482	-1291	-43
Wilcox Rank Sum Test	Subtype by CXCL14	0.021	0.0482	47	5645
Wilcox Rank Sum Test	Subtype by FCER1G	0.021	0.0482	-3040	-510
Wilcox Rank Sum Test	Subtype by FCGR3A	0.021	0.0482	-6046	-649
Wilcox Rank Sum Test	Subtype by FOXP3	0.021	0.0482	5	146
Wilcox Rank Sum Test	Subtype by NOD1	0.021	0.0482	54	396
Wilcox Rank Sum Test	Subtype by NT5E	0.021	0.0482	-3069	-173
Wilcox Rank Sum Test	Subtype by STAT2	0.021	0.0482	-3137	-103
Wilcox Rank Sum Test	Subtype by TNFSF14	0.021	0.0482	23	670
Wilcox Rank Sum Test	Subtype by VEGFC	0.021	0.0482	-1314	-56
Students t-Test	Subtype by TIRAP	0.022	0.0503	9	102.7
Wilcox Rank Sum Test	Subtype by PRKCE	0.023	0.0525	29	196
Wilcox Rank Sum Test	Subtype by CD163	0.025	0.055	-5818	-334
Students t-Test	Subtype by CD1D	0.025	0.055	7.6	102.6
Wilcox Rank Sum Test	Subtype by CD53	0.025	0.055	-1613	-95
Students t-Test	Subtype by CREBBP	0.025	0.055	8.7	112.5
Wilcox Rank Sum Test	Subtype by IL1R2	0.025	0.055	9	165
Wilcox Rank Sum Test	Subtype by ITGB2	0.025	0.055	-2442	-84
Wilcox Rank Sum Test	Subtype by LCP1	0.025	0.055	-2979	-199
Wilcox Rank Sum Test	Subtype by PNMA1	0.025	0.055	-477	-18
Wilcox Rank Sum Test	Subtype by RORA	0.025	0.055	39	410
Students t-Test	Subtype by TICAM2	0.025	0.055	18.6	251.6
Wilcox Rank Sum Test	Subtype by TNFRSF14	0.025	0.055	-678	-79
Students t-Test	Subtype by ANXA1	0.026	0.0569	-6390.6	-449.6
Students t-Test	Subtype by IL11RA	0.026	0.0569	12	162.9
Students t-Test	Subtype by PBK	0.027	0.0587	25.1	367.3
Students t-Test	Subtype by TLR6	0.027	0.0587	16.9	241.7
Students t-Test	Subtype by CD58	0.029	0.0625	-299.9	-17.5
Wilcox Rank Sum Test	Subtype by HLA-DQB1	0.029	0.0625	-2324	-2
Wilcox Rank Sum Test	Subtype by LTK	0.029	0.0625	21	153
Wilcox Rank Sum Test	Subtype by BST2	0.03	0.0633	-1580	-132
Wilcox Rank Sum Test	Subtype by IFI16	0.03	0.0633	-1694	-96
Wilcox Rank Sum Test	Subtype by LY96	0.03	0.0633	-1116	-27
Wilcox Rank Sum Test	Subtype by MAGEC2	0.03	0.0633	9	244
Wilcox Rank Sum Test	Subtype by PSMB10	0.03	0.0633	-1114	-5
Wilcox Rank Sum Test	Subtype by SH2B2	0.03	0.0633	4	130
Students t-Test	Subtype by STAT4	0.03	0.0633	7.3	128.8
Students t-Test	Subtype by NFATC4	0.031	0.0652	27.8	506.3
Wilcox Rank Sum Test	Subtype by CD40LG	0.032	0.0669	3	128
Students t-Test	Subtype by ITCH	0.032	0.0669	-672.4	-32.6
Wilcox Rank Sum Test	Subtype by CDKN1A	0.036	0.0735	-1445	-81
Wilcox Rank Sum Test	Subtype by CEBPB	0.036	0.0735	-2323	-51
Wilcox Rank Sum Test	Subtype by GZMB	0.036	0.0735	32	401
Wilcox Rank Sum Test	Subtype by IKBKB	0.036	0.0735	-219	-5
Wilcox Rank Sum Test	Subtype by MAP2K2	0.036	0.0735	-1376	-50
Wilcox Rank Sum Test	Subtype by MASP2	0.036	0.0735	4	114
Wilcox Rank Sum Test	Subtype by PSMB9	0.036	0.0735	-2487	-61
Wilcox Rank Sum Test	Subtype by PVR	0.036	0.0735	-1039	-47
Students t-Test	Subtype by IL1RN	0.037	0.0751	6.2	175.7
Students t-Test	Subtype by ITGA4	0.037	0.0751	-305.9	-10.4
Wilcox Rank Sum Test	Subtype by CCL17	0.038	0.0762	3	173
Wilcox Rank Sum Test	Subtype by CSF3R	0.038	0.0762	-249	-2
Students t-Test	Subtype by IFNAR1	0.038	0.0762	10.3	316.4
Students t-Test	Subtype by S100B	0.038	0.0762	3.4	105.9
Wilcox Rank Sum Test	Subtype by ALCAM	0.043	0.0843	-1281	-22
Wilcox Rank Sum Test	Subtype by CD274	0.043	0.0843	-719	-20
Wilcox Rank Sum Test	Subtype by CD86	0.043	0.0843	3	177
Wilcox Rank Sum Test	Subtype by CXCL10	0.043	0.0843	-1122	-23
Wilcox Rank Sum Test	Subtype by CYBB	0.043	0.0843	-3032	-9
Students t-Test	Subtype by IRAK4	0.043	0.0843	3.1	182.2
Wilcox Rank Sum Test	Subtype by MME	0.043	0.0843	-1083	-23
Wilcox Rank Sum Test	Subtype by TAP2	0.043	0.0843	-859	-3
Wilcox Rank Sum Test	Subtype by CD8B	0.044	0.0855	0	220
Students t-Test	Subtype by CXCR4	0.044	0.0855	-1628.2	-24.3
Wilcox Rank Sum Test	Subtype by CXCR6	0.044	0.0855	1	189
Students t-Test	Subtype by CD9	0.046	0.0892	31.1	2945.5
Wilcox Rank Sum Test	Subtype by MAGEA1	0.047	0.0909	0	66
Wilcox Rank Sum Test	Subtype by CTSH	0.048	0.0923	-1403	0
Wilcox Rank Sum Test	Subtype by CXCL13	0.048	0.0923	-618	0
Students t-Test	Subtype by CD180	0.05	0.0938	0.3	295.9
Wilcox Rank Sum Test	Subtype by CFB	0.05	0.0938	-26	3497
Wilcox Rank Sum Test	Subtype by DOCK9	0.05	0.0938	-491	19
Wilcox Rank Sum Test	Subtype by HLA-DMA	0.05	0.0938	-1658	48
Students t-Test	Subtype by IL18R1	0.05	0.0938	0.1	220.6
Wilcox Rank Sum Test	Subtype by MS4A1	0.05	0.0938	-5	93
Wilcox Rank Sum Test	Subtype by SLAMF6	0.05	0.0938	-5	114
Wilcox Rank Sum Test	Subtype by TNFRSF1B	0.05	0.0938	-612	19
Wilcox Rank Sum Test	Subtype by TXNIP	0.05	0.0938	-8150	30
Wilcox Rank Sum Test	Subtype by IL2RG	0.052	0.0968	-610	3
Wilcox Rank Sum Test	Subtype by NCR1	0.052	0.0968	-1	50
Wilcox Rank Sum Test	Subtype by PYCARD	0.052	0.0968	-1	188
Students t-Test	Subtype by CD81	0.053	0.0981	-7718.4	50.8
Students t-Test	Subtype by IL6R	0.053	0.0981	-1.4	224
Wilcox Rank Sum Test	Subtype by CD5	0.056	0.1029	-193	3
Wilcox Rank Sum Test	Subtype by CTSW	0.056	0.1029	-1	210
Wilcox Rank Sum Test	Subtype by MAP2K1	0.056	0.1029	-428	6
Students t-Test	Subtype by TBK1	0.058	0.1056	-228.4	4.4
Wilcox Rank Sum Test	Subtype by CCRL2	0.059	0.1056	-20	198
Wilcox Rank Sum Test	Subtype by CD70	0.059	0.1056	-755	7
Wilcox Rank Sum Test	Subtype by ICAM1	0.059	0.1056	-1793	19
Wilcox Rank Sum Test	Subtype by IDO1	0.059	0.1056	-1088	5
Wilcox Rank Sum Test	Subtype by IL2RA	0.059	0.1056	-1265	49
Wilcox Rank Sum Test	Subtype by LAG3	0.059	0.1056	-285	24
Wilcox Rank Sum Test	Subtype by NFKBIA	0.059	0.1056	-2196	26
Wilcox Rank Sum Test	Subtype by PDGFRB	0.059	0.1056	-2113	91
Wilcox Rank Sum Test	Subtype by TNFRSF18	0.059	0.1056	-19	172
Students t-Test	Subtype by SELL	0.063	0.1125	-9.7	323
Students t-Test	Subtype by IRAK1	0.067	0.1193	-780.9	30.7
Students t-Test	Subtype by ADA	0.069	0.1198	-10.5	248.8
Wilcox Rank Sum Test	Subtype by CCL14	0.069	0.1198	-15	422
Wilcox Rank Sum Test	Subtype by CD24	0.069	0.1198	-58	878
Wilcox Rank Sum Test	Subtype by CD44	0.069	0.1198	-12323	1121
Wilcox Rank Sum Test	Subtype by DDX58	0.069	0.1198	-845	43
Wilcox Rank Sum Test	Subtype by MAPK1	0.069	0.1198	-596	90
Wilcox Rank Sum Test	Subtype by NFKB2	0.069	0.1198	-639	18
Wilcox Rank Sum Test	Subtype by PECAM1	0.069	0.1198	-2138	98
Wilcox Rank Sum Test	Subtype by PSMD7	0.069	0.1198	-948	47
Wilcox Rank Sum Test	Subtype by TLR4	0.069	0.1198	-747	74
Wilcox Rank Sum Test	Subtype by TCF7	0.07	0.1206	-24	306
Wilcox Rank Sum Test	Subtype by TRAF2	0.07	0.1206	-262	2
Students t-Test	Subtype by TTK	0.07	0.1206	-11.8	269
Students t-Test	Subtype by FAS	0.079	0.1349	-7.3	121.8
Wilcox Rank Sum Test	Subtype by CXCL16	0.08	0.1349	-573	35
Wilcox Rank Sum Test	Subtype by ELK1	0.08	0.1349	-179	7
Wilcox Rank Sum Test	Subtype by F13A1	0.08	0.1349	-7674	438
Wilcox Rank Sum Test	Subtype by HLA-DRB3	0.08	0.1349	-15192	1445
Wilcox Rank Sum Test	Subtype by IFI35	0.08	0.1349	-664	35
Wilcox Rank Sum Test	Subtype by POU2F2	0.08	0.1349	-382	12
Wilcox Rank Sum Test	Subtype by TNF	0.08	0.1349	-10	193
Wilcox Rank Sum Test	Subtype by TNFSF10	0.08	0.1349	-3041	34
Students t-Test	Subtype by GZMH	0.083	0.1396	-13.6	197.8
Students t-Test	Subtype by EWSR1	0.085	0.1426	-701.4	50
Wilcox Rank Sum Test	Subtype by CD33	0.086	0.1436	-125	6
Wilcox Rank Sum Test	Subtype by CD34	0.086	0.1436	-33	212
Students t-Test	Subtype by RUNX1	0.089	0.1483	-1353.5	103.6
Students t-Test	Subtype by CD28	0.09	0.1496	-5.1	64.1
Wilcox Rank Sum Test	Subtype by CCL7	0.092	0.152	-35	5
Wilcox Rank Sum Test	Subtype by CFP	0.092	0.152	-20	133
Wilcox Rank Sum Test	Subtype by BCL10	0.093	0.152	-818	65
Wilcox Rank Sum Test	Subtype by COLEC12	0.093	0.152	-6	460
Wilcox Rank Sum Test	Subtype by S100A8	0.093	0.152	-1148	39
Wilcox Rank Sum Test	Subtype by SBNO2	0.093	0.152	-812	52
Wilcox Rank Sum Test	Subtype by TNFSF4	0.093	0.152	-2708	73
Students t-Test	Subtype by SMAD2	0.097	0.1582	-498.9	46.3
Wilcox Rank Sum Test	Subtype by GATA3	0.099	0.1611	-7	90
Students t-Test	Subtype by ABL1	0.11	0.1769	-500.7	53
Students t-Test	Subtype by DUSP4	0.11	0.1769	-24.4	235.5
Wilcox Rank Sum Test	Subtype by HCK	0.11	0.1769	-1142	126
Wilcox Rank Sum Test	Subtype by OSM	0.11	0.1769	-22	93
Students t-Test	Subtype by PSEN1	0.11	0.1769	-406.9	45.4
Students t-Test	Subtype by ATG16L1	0.12	0.1899	-20.5	155.7
Wilcox Rank Sum Test	Subtype by CCL19	0.12	0.1899	-114	454
Wilcox Rank Sum Test	Subtype by CX3CR1	0.12	0.1899	-66	485
Wilcox Rank Sum Test	Subtype by MAGEA12	0.12	0.1899	-34	57
Wilcox Rank Sum Test	Subtype by NLRC5	0.12	0.1899	-586	56
Students t-Test	Subtype by RRAD	0.12	0.1899	-21.7	178.8
Wilcox Rank Sum Test	Subtype by SIGIRR	0.12	0.1899	-60	186
Wilcox Rank Sum Test	Subtype by CXCL5	0.13	0.2048	-10	147
Students t-Test	Subtype by JAM3	0.13	0.2048	-73	542.8
Wilcox Rank Sum Test	Subtype by ADORA2A	0.14	0.2176	-11	131
Wilcox Rank Sum Test	Subtype by CTLA4	0.14	0.2176	-46	328
Students t-Test	Subtype by FLT3LG	0.14	0.2176	-331.9	51.5
Students t-Test	Subtype by GPI	0.14	0.2176	-1635.1	247.8
Students t-Test	Subtype by LIF	0.14	0.2176	-63.5	404.6
Students t-Test	Subtype by MCAM	0.14	0.2176	-435.5	67
Students t-Test	Subtype by CCL26	0.15	0.2311	-28.7	168.3
Students t-Test	Subtype by CD46	0.15	0.2311	-1522.7	246.8
Students t-Test	Subtype by MIF	0.15	0.2311	-5189.7	876.2
Wilcox Rank Sum Test	Subtype by PDGFC	0.15	0.2311	-1457	83
Wilcox Rank Sum Test	Subtype by BCL6	0.16	0.2386	-967	166
Wilcox Rank Sum Test	Subtype by CCL18	0.16	0.2386	-95	408
Wilcox Rank Sum Test	Subtype by CCL5	0.16	0.2386	-1468	95
Wilcox Rank Sum Test	Subtype by CCR1	0.16	0.2386	-387	91
Wilcox Rank Sum Test	Subtype by CD14	0.16	0.2386	-5225	517
Wilcox Rank Sum Test	Subtype by CD2	0.16	0.2386	-88	12
Wilcox Rank Sum Test	Subtype by CD3G	0.16	0.2386	-13	134
Wilcox Rank Sum Test	Subtype by CXCL1	0.16	0.2386	-107	380
Students t-Test	Subtype by EP300	0.16	0.2386	-509	90.8
Wilcox Rank Sum Test	Subtype by HSD11B1	0.16	0.2386	-158	10
Wilcox Rank Sum Test	Subtype by IL3RA	0.16	0.2386	-102	13
Students t-Test	Subtype by MAP2K4	0.16	0.2386	-44.5	249.7
Students t-Test	Subtype by REPS1	0.16	0.2386	-228	39.8
Wilcox Rank Sum Test	Subtype by TAPBP	0.16	0.2386	-2401	501
Wilcox Rank Sum Test	Subtype by TIGIT	0.16	0.2386	-39	182
Students t-Test	Subtype by LRP1	0.17	0.253	-2461.5	456.6
Wilcox Rank Sum Test	Subtype by BATF	0.18	0.2639	-122	21
Wilcox Rank Sum Test	Subtype by BLNK	0.18	0.2639	-66	11
Wilcox Rank Sum Test	Subtype by C3AR1	0.18	0.2639	-1121	131
Wilcox Rank Sum Test	Subtype by IFNAR2	0.18	0.2639	-1020	91
Wilcox Rank Sum Test	Subtype by IL10RA	0.18	0.2639	-840	128
Wilcox Rank Sum Test	Subtype by ITGA2	0.18	0.2639	-282	39
Wilcox Rank Sum Test	Subtype by TNFRSF12A	0.18	0.2639	-368	59
Students t-Test	Subtype by CD80	0.19	0.2774	-42.2	199.2
Students t-Test	Subtype by ICAM2	0.19	0.2774	-42.4	204.9
Wilcox Rank Sum Test	Subtype by C2	0.2	0.2843	-864	141
Wilcox Rank Sum Test	Subtype by CD96	0.2	0.2843	-281	36
Wilcox Rank Sum Test	Subtype by F2RL1	0.2	0.2843	-163	210
Wilcox Rank Sum Test	Subtype by GZMM	0.2	0.2843	-35	101
Wilcox Rank Sum Test	Subtype by HAMP	0.2	0.2843	-170	13
Wilcox Rank Sum Test	Subtype by ICAM3	0.2	0.2843	-308	57
Wilcox Rank Sum Test	Subtype by IL18	0.2	0.2843	-220	1232
Wilcox Rank Sum Test	Subtype by IL6	0.2	0.2843	-197	42
Wilcox Rank Sum Test	Subtype by IRF2	0.2	0.2843	-333	89
Wilcox Rank Sum Test	Subtype by ITGAE	0.2	0.2843	-110	23
Wilcox Rank Sum Test	Subtype by ITK	0.2	0.2843	-70	305
Wilcox Rank Sum Test	Subtype by PRF1	0.2	0.2843	-156	422
Wilcox Rank Sum Test	Subtype by TNFRSF11B	0.2	0.2843	-1108	197
Students t-Test	Subtype by CD247	0.21	0.2967	-57.3	244.4
Students t-Test	Subtype by EGR2	0.21	0.2967	-51.9	222.1
Wilcox Rank Sum Test	Subtype by TNFRSF4	0.21	0.2967	-121	21
Wilcox Rank Sum Test	Subtype by NFATC1	0.22	0.3096	-34	182
Students t-Test	Subtype by TREM2	0.22	0.3096	-46.9	191.6
Wilcox Rank Sum Test	Subtype by GZMK	0.23	0.3211	-614	202
Students t-Test	Subtype by IL15RA	0.23	0.3211	-386.4	96.8
Wilcox Rank Sum Test	Subtype by SPP1	0.23	0.3211	-18150	4280
Wilcox Rank Sum Test	Subtype by THY1	0.23	0.3211	-4594	704
Students t-Test	Subtype by ITGAM	0.24	0.3337	-482.9	130.6
Students t-Test	Subtype by REL	0.24	0.3337	-128.2	34.1
Wilcox Rank Sum Test	Subtype by C4B	0.25	0.3428	-1387	4345
Wilcox Rank Sum Test	Subtype by CCL8	0.25	0.3428	-592	96
Wilcox Rank Sum Test	Subtype by CD84	0.25	0.3428	-837	145
Wilcox Rank Sum Test	Subtype by JAK2	0.25	0.3428	-936	165
Wilcox Rank Sum Test	Subtype by MAGEA3	0.25	0.3428	-338	181
Wilcox Rank Sum Test	Subtype by NCF4	0.25	0.3428	-382	61
Wilcox Rank Sum Test	Subtype by PLAU	0.25	0.3428	-2834	632
Wilcox Rank Sum Test	Subtype by IL8	0.26	0.3545	-2167	139
Students t-Test	Subtype by NFATC3	0.26	0.3545	-65.4	221.9
Wilcox Rank Sum Test	Subtype by TNFSF18	0.26	0.3545	-66	5
Students t-Test	Subtype by CDH5	0.27	0.3674	-75.1	251.2
Students t-Test	Subtype by C1S	0.28	0.3737	-1534	4910.1
Wilcox Rank Sum Test	Subtype by CASP3	0.28	0.3737	-258	53
Wilcox Rank Sum Test	Subtype by CD209	0.28	0.3737	-311	116
Wilcox Rank Sum Test	Subtype by CD38	0.28	0.3737	-122	451
Wilcox Rank Sum Test	Subtype by CXCL3	0.28	0.3737	-90	277
Wilcox Rank Sum Test	Subtype by IFIH1	0.28	0.3737	-280	73
Wilcox Rank Sum Test	Subtype by LILRA5	0.28	0.3737	-58	182
Wilcox Rank Sum Test	Subtype by MEF2C	0.28	0.3737	-241	475
Wilcox Rank Sum Test	Subtype by SLAMF7	0.28	0.3737	-453	166
Wilcox Rank Sum Test	Subtype by TLR2	0.28	0.3737	-978	78
Wilcox Rank Sum Test	Subtype by IKBKG	0.29	0.3856	-204	54
Students t-Test	Subtype by ITGAX	0.29	0.3856	-534.6	167.6
Wilcox Rank Sum Test	Subtype by BCL2	0.31	0.4067	-143	314
Wilcox Rank Sum Test	Subtype by CCL2	0.31	0.4067	-2767	721
Wilcox Rank Sum Test	Subtype by HLA-DRB4	0.31	0.4067	-1759	12
Wilcox Rank Sum Test	Subtype by IL16	0.31	0.4067	-404	508
Wilcox Rank Sum Test	Subtype by IRF8	0.31	0.4067	-340	50
Wilcox Rank Sum Test	Subtype by NCAM1	0.31	0.4067	-375	313
Students t-Test	Subtype by SELPLG	0.31	0.4067	-231	77.4
Wilcox Rank Sum Test	Subtype by IKBKE	0.32	0.4183	-227	299
Students t-Test	Subtype by NLRP3	0.32	0.4183	-29.9	85.5
Students t-Test	Subtype by PDCD1	0.33	0.4297	-40.1	111.5
Students t-Test	Subtype by STAT5B	0.33	0.4297	-165.6	57.9
Students t-Test	Subtype by AKT3	0.34	0.4411	-1196.4	429.3
Wilcox Rank Sum Test	Subtype by IL12RB1	0.34	0.4411	-66	169
Wilcox Rank Sum Test	Subtype by CASP8	0.35	0.4507	-393	93
Wilcox Rank Sum Test	Subtype by CD99	0.35	0.4507	-8249	2582
Wilcox Rank Sum Test	Subtype by LCK	0.35	0.4507	-99	232
Wilcox Rank Sum Test	Subtype by TRAF3	0.35	0.4507	-359	156
Students t-Test	Subtype by MAP3K1	0.36	0.4628	-352.9	133.5
Students t-Test	Subtype by ATG5	0.37	0.4721	-70.4	179.7
Wilcox Rank Sum Test	Subtype by CLEC4A	0.37	0.4721	-126	177
Wilcox Rank Sum Test	Subtype by MAP3K7	0.37	0.4721	-258	89
Wilcox Rank Sum Test	Subtype by PIN1	0.37	0.4721	-203	77
Wilcox Rank Sum Test	Subtype by CCL21	0.38	0.4796	-2635	813
Wilcox Rank Sum Test	Subtype by CCND3	0.38	0.4796	-110	282
Wilcox Rank Sum Test	Subtype by CD36	0.38	0.4796	-283	826
Wilcox Rank Sum Test	Subtype by IFIT1	0.38	0.4796	-752	372
Wilcox Rank Sum Test	Subtype by ISG20	0.38	0.4796	-348	117
Wilcox Rank Sum Test	Subtype by MERTK	0.38	0.4796	-495	271
Students t-Test	Subtype by IFITM2	0.39	0.4914	-3736.6	1537
Wilcox Rank Sum Test	Subtype by CASP1	0.41	0.5156	-211	268
Students t-Test	Subtype by BST1	0.42	0.5189	-230.8	526.4
Wilcox Rank Sum Test	Subtype by CD3E	0.42	0.5189	-211	93
Wilcox Rank Sum Test	Subtype by CDK1	0.42	0.5189	-552	170
Wilcox Rank Sum Test	Subtype by IL1R1	0.42	0.5189	-330	444
Wilcox Rank Sum Test	Subtype by IRF3	0.42	0.5189	-315	39
Wilcox Rank Sum Test	Subtype by IRF4	0.42	0.5189	-260	318
Wilcox Rank Sum Test	Subtype by ITGA1	0.42	0.5189	-473	483
Wilcox Rank Sum Test	Subtype by JAK1	0.42	0.5189	-462	212
Wilcox Rank Sum Test	Subtype by NFKB1	0.42	0.5189	-50	120
Wilcox Rank Sum Test	Subtype by TLR7	0.42	0.5189	-112	119
Students t-Test	Subtype by KLRK1	0.43	0.5303	-101.8	227.4
Wilcox Rank Sum Test	Subtype by IL34	0.45	0.553	-23	91
Wilcox Rank Sum Test	Subtype by OAS3	0.45	0.553	-929	257
Wilcox Rank Sum Test	Subtype by CCL13	0.46	0.5603	-599	224
Wilcox Rank Sum Test	Subtype by CCL3L1	0.46	0.5603	-223	402
Wilcox Rank Sum Test	Subtype by CD7	0.46	0.5603	-40	30
Wilcox Rank Sum Test	Subtype by SIGLEC1	0.46	0.5603	-807	373
Wilcox Rank Sum Test	Subtype by SOCS1	0.46	0.5603	-214	54
Wilcox Rank Sum Test	Subtype by CXCL2	0.47	0.5695	-325	339
Wilcox Rank Sum Test	Subtype by EOMES	0.47	0.5695	-19	42
Students t-Test	Subtype by MAVS	0.47	0.5695	-355.5	170
Students t-Test	Subtype by PIK3CG	0.48	0.5807	-105.9	219
Wilcox Rank Sum Test	Subtype by CD83	0.49	0.5917	-114	221
Wilcox Rank Sum Test	Subtype by APOE	0.5	0.5986	-5083	1139
Wilcox Rank Sum Test	Subtype by IFITM1	0.5	0.5986	-4414	1741
Wilcox Rank Sum Test	Subtype by IGF1R	0.5	0.5986	-1147	518
Students t-Test	Subtype by IL6ST	0.5	0.5986	-1664	846.8
Wilcox Rank Sum Test	Subtype by LAIR2	0.5	0.5986	-220	428
Wilcox Rank Sum Test	Subtype by EGR1	0.51	0.6096	-117	634
Students t-Test	Subtype by ST6GAL1	0.52	0.6204	-262.9	501.1
Wilcox Rank Sum Test	Subtype by BIRC5	0.53	0.6303	-393	147
Wilcox Rank Sum Test	Subtype by ATG7	0.54	0.6303	-444	115
Wilcox Rank Sum Test	Subtype by CCL3	0.54	0.6303	-123	517
Wilcox Rank Sum Test	Subtype by DUSP6	0.54	0.6303	-357	520
Wilcox Rank Sum Test	Subtype by HAVCR2	0.54	0.6303	-341	124
Wilcox Rank Sum Test	Subtype by IL7R	0.54	0.6303	-948	182
Wilcox Rank Sum Test	Subtype by ITGA6	0.54	0.6303	-590	267
Wilcox Rank Sum Test	Subtype by LILRB2	0.54	0.6303	-171	315
Wilcox Rank Sum Test	Subtype by MICA	0.54	0.6303	-89	149
Wilcox Rank Sum Test	Subtype by MUC1	0.54	0.6303	-458	281
Wilcox Rank Sum Test	Subtype by STAT3	0.54	0.6303	-2266	1047
Wilcox Rank Sum Test	Subtype by TFRC	0.54	0.6303	-1984	376
Wilcox Rank Sum Test	Subtype by TNFAIP3	0.54	0.6303	-502	270
Wilcox Rank Sum Test	Subtype by CD244	0.55	0.6388	-64	43
Wilcox Rank Sum Test	Subtype by LY86	0.55	0.6388	-122	184
Students t-Test	Subtype by MAPK3	0.55	0.6388	-362.4	201.6
Students t-Test	Subtype by ENTPD1	0.57	0.6609	-152.6	269.5
Wilcox Rank Sum Test	Subtype by CD79B	0.58	0.6615	-112	202
Wilcox Rank Sum Test	Subtype by CFD	0.58	0.6615	-203	231
Wilcox Rank Sum Test	Subtype by CR1	0.58	0.6615	-349	669
Wilcox Rank Sum Test	Subtype by IFNGR1	0.58	0.6615	-881	425
Wilcox Rank Sum Test	Subtype by LILRB3	0.58	0.6615	-94	107
Wilcox Rank Sum Test	Subtype by MAF	0.58	0.6615	-577	852
Wilcox Rank Sum Test	Subtype by PLA2G6	0.58	0.6615	-128	163
Wilcox Rank Sum Test	Subtype by SERPING1	0.58	0.6615	-5700	2741
Wilcox Rank Sum Test	Subtype by STAT6	0.58	0.6615	-1054	527
Wilcox Rank Sum Test	Subtype by TNFSF13	0.58	0.6615	-441	247
Students t-Test	Subtype by TNFRSF9	0.59	0.6718	-49.2	84.8
Wilcox Rank Sum Test	Subtype by KLRD1	0.6	0.681	-40	26
Wilcox Rank Sum Test	Subtype by KLRG1	0.6	0.681	-61	24
Wilcox Rank Sum Test	Subtype by IL2RB	0.62	0.6991	-137	261
Students t-Test	Subtype by MAP4K2	0.62	0.6991	-130.2	80.1
Students t-Test	Subtype by TREM1	0.62	0.6991	-250.4	406.9
Wilcox Rank Sum Test	Subtype by CD47	0.63	0.6991	-1110	815
Wilcox Rank Sum Test	Subtype by CSF1R	0.63	0.6991	-244	122
Wilcox Rank Sum Test	Subtype by CSF2RB	0.63	0.6991	-641	223
Wilcox Rank Sum Test	Subtype by CYLD	0.63	0.6991	-601	282
Wilcox Rank Sum Test	Subtype by IL17RA	0.63	0.6991	-296	200
Wilcox Rank Sum Test	Subtype by IL1RAP	0.63	0.6991	-358	232
Wilcox Rank Sum Test	Subtype by ISG15	0.63	0.6991	-1399	260
Wilcox Rank Sum Test	Subtype by MARCO	0.63	0.6991	-1360	347
Wilcox Rank Sum Test	Subtype by NFATC2	0.63	0.6991	-390	390
Wilcox Rank Sum Test	Subtype by SMAD3	0.63	0.6991	-362	386
Students t-Test	Subtype by TNFRSF1A	0.63	0.6991	-919.5	570.4
Wilcox Rank Sum Test	Subtype by CCL4	0.67	0.7307	-254	280
Wilcox Rank Sum Test	Subtype by CHUK	0.67	0.7307	-204	107
Wilcox Rank Sum Test	Subtype by CLEC5A	0.67	0.7307	-182	93
Wilcox Rank Sum Test	Subtype by CSF1	0.67	0.7307	-676	194
Wilcox Rank Sum Test	Subtype by CXCL12	0.67	0.7307	-2995	1353
Wilcox Rank Sum Test	Subtype by DPP4	0.67	0.7307	-91	111
Wilcox Rank Sum Test	Subtype by FYN	0.67	0.7307	-985	548
Wilcox Rank Sum Test	Subtype by GTF3C1	0.67	0.7307	-242	352
Wilcox Rank Sum Test	Subtype by LTB	0.67	0.7307	-266	201
Wilcox Rank Sum Test	Subtype by SPN	0.67	0.7307	-115	55
Wilcox Rank Sum Test	Subtype by TLR8	0.67	0.7307	-64	39
Students t-Test	Subtype by C1R	0.69	0.7514	-3209.1	4733.3
Students t-Test	Subtype by A2M	0.71	0.7719	-2240.6	1555.2
Wilcox Rank Sum Test	Subtype by CCR5	0.72	0.778	-104	110
Wilcox Rank Sum Test	Subtype by CMKLR1	0.72	0.778	-1582	461
Wilcox Rank Sum Test	Subtype by FOS	0.72	0.778	-2790	6389
Wilcox Rank Sum Test	Subtype by IRF7	0.72	0.778	-369	213
Students t-Test	Subtype by MICB	0.74	0.7983	-162.2	223.9
Wilcox Rank Sum Test	Subtype by FCGR2B	0.77	0.8205	-985	367
Wilcox Rank Sum Test	Subtype by GZMA	0.77	0.8205	-525	416
Wilcox Rank Sum Test	Subtype by IFIT2	0.77	0.8205	-388	336
Wilcox Rank Sum Test	Subtype by IFNL1	0.77	0.8205	-346	95
Wilcox Rank Sum Test	Subtype by LTBR	0.77	0.8205	-780	385
Wilcox Rank Sum Test	Subtype by NUP107	0.77	0.8205	-240	178
Wilcox Rank Sum Test	Subtype by PIK3CD	0.77	0.8205	-283	241
Wilcox Rank Sum Test	Subtype by THBD	0.77	0.8205	-473	707
Students t-Test	Subtype by RIPK2	0.79	0.8406	-197.4	151.3
Wilcox Rank Sum Test	Subtype by CARD11	0.82	0.8646	-225	250
Wilcox Rank Sum Test	Subtype by CD27	0.82	0.8646	-233	213
Students t-Test	Subtype by CLEC7A	0.82	0.8646	-187.7	233.4
Wilcox Rank Sum Test	Subtype by MX1	0.82	0.8646	-3530	923
Wilcox Rank Sum Test	Subtype by SLC11A1	0.82	0.8646	-388	304
Wilcox Rank Sum Test	Subtype by TLR1	0.82	0.8646	-687	322
Wilcox Rank Sum Test	Subtype by CARD9	0.84	0.883	-124	134
Wilcox Rank Sum Test	Subtype by TNFRSF11A	0.84	0.883	-102	49
Wilcox Rank Sum Test	Subtype by CD8A	0.87	0.901	-202	271
Students t-Test	Subtype by COL3A1	0.87	0.901	-48146.5	56412.2
Students t-Test	Subtype by CREB1	0.87	0.901	-101.6	119.8
Wilcox Rank Sum Test	Subtype by CXCL11	0.87	0.901	-328	146
Wilcox Rank Sum Test	Subtype by CXCR3	0.87	0.901	-145	86
Wilcox Rank Sum Test	Subtype by IL10	0.87	0.901	-46	36
Wilcox Rank Sum Test	Subtype by IL21R	0.87	0.901	-136	150
Students t-Test	Subtype by IRF5	0.87	0.901	-98.4	115.5
Wilcox Rank Sum Test	Subtype by MFGE8	0.87	0.901	-1561	1548
Students t-Test	Subtype by YTHDF2	0.87	0.901	-149.4	175.3
Students t-Test	Subtype by CD276	0.91	0.941	-840	753.3
Wilcox Rank Sum Test	Subtype by CD79A	0.92	0.9444	-163	76
Wilcox Rank Sum Test	Subtype by CR2	0.92	0.9444	-48	28
Wilcox Rank Sum Test	Subtype by ITGB3	0.92	0.9444	-380	52
Students t-Test	Subtype by TICAM1	0.92	0.9444	-94.1	85.5
Wilcox Rank Sum Test	Subtype by VCAM1	0.92	0.9444	-1112	566
Students t-Test	Subtype by TAB1	0.93	0.9532	-119.1	129.7
Students t-Test	Subtype by MAP3K5	0.94	0.9621	-422.4	391.1
Wilcox Rank Sum Test	Subtype by CD37	0.95	0.9652	-114	76
Students t-Test	Subtype by FEZ1	0.95	0.9652	-228.9	243.4
Wilcox Rank Sum Test	Subtype by INPP5D	0.95	0.9652	-349	200
Wilcox Rank Sum Test	Subtype by KLRB1	0.95	0.9652	-69	42
Wilcox Rank Sum Test	Subtype by ZNF205	0.95	0.9652	-59	40
Students t-Test	Subtype by AMICA1	0.96	0.974	-388.1	408.1
Wilcox Rank Sum Test	Subtype by BTK	0.97	0.977	-136	109
Wilcox Rank Sum Test	Subtype by CD40	0.97	0.977	-520	251
Wilcox Rank Sum Test	Subtype by CD48	0.97	0.977	-264	248
Wilcox Rank Sum Test	Subtype by LILRB1	0.97	0.977	-286	196
Wilcox Rank Sum Test	Subtype by MYD88	0.97	0.977	-518	300
Wilcox Rank Sum Test	Subtype by CD3D	1	1	-190	220
Wilcox Rank Sum Test	Subtype by ITGAL	1	1	-543	117
Wilcox Rank Sum Test	Subtype by RUNX3	1	1	-126	76
Wilcox Rank Sum Test	Subtype by TNFSF13B	1	1	-330	206
Wilcox Rank Sum Test	Subtype by ZAP70	1	1	-209	89

## Sheet: Table S2
geneSet	enrichmentScore	normalizedEnrichmentScore	pValue	FDR	size	leadingEdgeNum	leadingEdgeId	userId
Phagosome	0.550232	2.46266	0	0	46	31	3117;3126;3690;7057;3135;3119;1514;3678;3107;6890;4360;3122;1536;3115;3106;3673;1520;3113;3688;3689;3105;3125;2214;8685;3108;3133;3109;6891;7099;7097;4481	CTSL;CTSS;CYBB;FCGR3A;HLA-A;HLA-B;HLA-C;HLA-DMA;HLA-DMB;HLA-DPA1;HLA-DPB1;HLA-DQA1;HLA-DQB1;HLA-DRA;HLA-DRB3;HLA-DRB4;HLA-E;HLA-G;ITGA2;ITGA5;ITGB1;ITGB2;ITGB3;MARCO;MRC1;MSR1;TAP1;TAP2;THBS1;TLR2;TLR4
Antigen processing and presentation	0.497833	2.0008	0	0.0187835	28	22	3117;3126;3135;3119;1514;3107;6890;3122;3115;3106;1520;972;3113;920;3105;3125;3108;3133;3109;6891;925;6892	CD4;CD74;CD8A;CTSL;CTSS;HLA-A;HLA-B;HLA-C;HLA-DMA;HLA-DMB;HLA-DPA1;HLA-DPB1;HLA-DQA1;HLA-DQB1;HLA-DRA;HLA-DRB3;HLA-DRB4;HLA-E;HLA-G;TAP1;TAP2;TAPBP
Viral myocarditis	0.42999	1.64719	0.0465116	0.210018	28	15	3117;3126;3135;3119;3107;3122;3115;3106;3113;3689;3105;3125;3108;3133;3109	HLA-A;HLA-B;HLA-C;HLA-DMA;HLA-DMB;HLA-DPA1;HLA-DPB1;HLA-DQA1;HLA-DQB1;HLA-DRA;HLA-DRB3;HLA-DRB4;HLA-E;HLA-G;ITGB2
Fc gamma R-mediated phagocytosis	0.486552	1.60782	0.0106007	0.240906	16	6	4067;5788;6850;2214;5580;3055	FCGR3A;HCK;LYN;PRKCD;PTPRC;SYK
Autoimmune thyroid disease	0.429626	1.65166	0.0157895	0.255814	25	14	3117;3126;3135;3119;3107;3122;3115;3106;3113;3105;3125;3108;3133;3109	HLA-A;HLA-B;HLA-C;HLA-DMA;HLA-DMB;HLA-DPA1;HLA-DPB1;HLA-DQA1;HLA-DQB1;HLA-DRA;HLA-DRB3;HLA-DRB4;HLA-E;HLA-G
Proteoglycans in cancer	0.351201	1.44533	0.05	0.266803	35	17	2335;7042;3690;7057;1514;960;3678;7422;3673;3688;5329;7040;7099;967;7097;1432;5328	CD44;CD63;CTSL;FN1;ITGA2;ITGA5;ITGB1;ITGB3;MAPK14;PLAU;PLAUR;TGFB1;TGFB2;THBS1;TLR2;TLR4;VEGFA
Lysosome	0.595811	1.68125	0.0217391	0.276685	11	9	1514;1520;968;3482;967;1512;3920;3916;8763	CD164;CD63;CD68;CTSH;CTSL;CTSS;IGF2R;LAMP1;LAMP2
Focal adhesion	0.368773	1.44849	0.0643275	0.282923	27	10	2335;3690;7057;3678;7422;3673;5159;3688;7424;5599	FN1;ITGA2;ITGA5;ITGB1;ITGB3;MAPK8;PDGFRB;THBS1;VEGFA;VEGFC
Endocytosis	0.435061	1.46454	0.0726496	0.284436	18	8	3135;3107;3106;3105;3559;3561;3133;3482	HLA-A;HLA-B;HLA-C;HLA-E;HLA-G;IGF2R;IL2RA;IL2RG
Epstein-Barr virus infection	0.286479	1.49717	0	0.285152	88	36	3117;3627;3126;3135;6772;4067;3718;3119;960;3107;6890;3122;3115;3106;3113;3105;3125;6850;5599;3108;3133;3109;6891;9636;29760;3569;6892;7097;23586;5971;3683;1432;5970;916;3661;3383	BLNK;CD3E;CD44;CXCL10;DDX58;HLA-A;HLA-B;HLA-C;HLA-DMA;HLA-DMB;HLA-DPA1;HLA-DPB1;HLA-DQA1;HLA-DQB1;HLA-DRA;HLA-DRB3;HLA-DRB4;HLA-E;HLA-G;ICAM1;IL6;IRF3;ISG15;ITGAL;JAK3;LYN;MAPK14;MAPK8;RELA;RELB;STAT1;SYK;TAP1;TAP2;TAPBP;TLR2
Kaposi sarcoma-associated herpesvirus infection	-0.107746	-0.326678	1	0.999505	72	10	3454;4772;942;355;8772;1387;2353;4776;7098;5600	CD86;CREBBP;FADD;FAS;FOS;IFNAR1;MAPK11;NFATC1;NFATC4;TLR3
Cytokine-cytokine receptor interaction	-0.468505	-1.46989	0.011236	1	110	20	6361;3557;10663;6368;3600;729230;944;7850;959;1236;3598;3553;6358;3595;3458;9966;8808;5473;115650;4049	CCL14;CCL17;CCL23;CCR2;CCR7;CD40LG;CXCR6;IFNG;IL12RB2;IL13RA2;IL15;IL1B;IL1R2;IL1RL2;IL1RN;LTA;PPBP;TNFRSF13C;TNFSF15;TNFSF8
Salmonella infection	-0.54839	-1.45732	0.0761671	1	25	5	2353;7100;3553;3458;5600	FOS;IFNG;IL1B;MAPK11;TLR5
Inflammatory mediator regulation of TRP channels	-0.634955	-1.40285	0.112573	1	11	2	3553;5600	IL1B;MAPK11
NF-kappa B signaling pathway	-0.442385	-1.29374	0.126623	1	55	4	959;3553;115650;4049	CD40LG;IL1B;LTA;TNFRSF13C
Adrenergic signaling in cardiomyocytes	-0.613778	-1.36112	0.134557	1	10	2	9586;5600	CREB5;MAPK11
Amoebiasis	-0.519507	-1.34951	0.135036	1	24	5	7850;733;3553;384;3458	ARG2;C8G;IFNG;IL1B;IL1R2
Inflammatory bowel disease (IBD)	-0.448446	-1.27449	0.171301	1	43	12	8809;6775;6095;2625;7100;64127;3112;3553;30009;50943;3595;3458	FOXP3;GATA3;HLA-DOB;IFNG;IL12RB2;IL18R1;IL1B;NOD2;RORA;STAT4;TBX21;TLR5
African trypanosomiasis	-0.577853	-1.31533	0.172603	1	13	3	54106;3553;3458	IFNG;IL1B;TLR9
Parathyroid hormone synthesis, secretion and action	-0.574549	-1.30651	0.17316	1	12	4	1958;2353;9586;2625	CREB5;EGR1;FOS;GATA3
